# Supplementary material for: High-Sensitivity Goos-Hänchen Shift Sensing via Surface Plasmon Resonance and Beam Displacement Amplification
Source: Sensors (Basel). 2025 Feb 21;25(5):1329. doi: 10.3390/s25051329 (PMC11902807; doi:10.3390/s25051329)
Supplement: Supplementary file 1 [file sensors-25-01329-s001.zip]

Archive with 1 entries (1 files):
- sensors-3453784-supplementary.pdf
